# Supplementary material for: Inhibition of AhR improves cortical bone and skeletal muscle function via preservation of neuromuscular junctions
Source: JCI Insight. 2025 Jul 15;10(16):e192047. doi: 10.1172/jci.insight.192047 (PMC12406733; doi:10.1172/jci.insight.192047)
Supplement: Supporting data values [file jciinsight-10-192047-s158.xlsx]

## Sheet: Figure1A
Bio. Rep.	KYN treatment (micromolar)	BAY	Corr FF	Fold Activation	Group
Bio. 1	0	VEH	58.1971	1	VEH
Bio. 2	0	VEH	58.4539	1	VEH
Bio. 3	0	VEH	67.3208	1	VEH
Bio. 4	0	VEH	32.432	1	VEH
Bio. 1	10	VEH	75.0666	1.28987	KYN
Bio. 2	10	VEH	175.66	3.0051	KYN
Bio. 3	10	VEH	96.8011	1.43791	KYN
Bio. 4	10	VEH	95.2438	2.93673	KYN
Bio. 1	0	BAY	18.2351	0.313333	BAY
Bio. 2	0	BAY	17.9868	0.307709	BAY
Bio. 3	0	BAY	23.5262	0.349464	BAY
Bio. 4	0	BAY	19.257	0.593764	BAY
Bio. 1	10	BAY	36.3225	0.624129	KYN+BAY
Bio. 2	10	BAY	39.7795	0.680528	KYN+BAY
Bio. 3	10	BAY	32.5637	0.48371	KYN+BAY
Bio. 4	10	BAY	47.6183	1.46825	KYN+BAY

## Sheet: Figure2A-B
Group	mouse tag number	Body Mass 0wk	Body Mass 1wk	Body Mass 2 wk	Body Mass 3wk	Body Mass 4wk	Body Mass 5wk	BodyMass 6wk	Body Mass 7wk	Body Mass 8wk	Body Mass Change (8 wk vs. baseline, %)
VEH	76-a	25.2	24.3	24.2	24.5	24.1	25.6	24.9	26.4	23.4	-0.0714286
VEH	80-a	25.7	25.7	25.2	25.7	25.2	25.8	25	26.8	24.3	-0.0544747
VEH	84	34.4	34.1	33.7	35.5	33.8	32.9	32.5	33.6	31.1	-0.0959302
VEH	86	27	27.1	27.5	27.9	27.7	28.7	28.7	30.2	27.2	0.00740741
VEH	88	30.1	31	31.1	31.6	30.8	31.3	31	31.6	29.1	-0.0332226
VEH	91	29.3	28.1	27.5	28	27.5	25.5	27.5	26.9	25.8	-0.119454
VEH	92	31.7	30.6	29.9	32.2	30.5	31	30.6	30.5	28.6	-0.0977918
VEH	93	30.6	30.5	30.8	32.4	31.9	33	32.6	32.4	28.6	-0.0653595
BAY	78-a	31.6	31.8	31.2	31.2	30.6	30.6	30.1	31.1	29.8	-0.056962
BAY	82	25.3	25	25.3	25	24.8	25	25.8	26	24.7	-0.0237154
BAY	83-a	27.3	25.4	25.6	26.4	26.4	26.9	27.3	27.1	26	-0.047619
BAY	85	26.4	26.7	26.6	26.3	25.7	24.8	25.7	26.1	23.1	-0.125
BAY	87	30.9	30.8	30.1	30	29.4	29.6	29.3	29.8	27.8	-0.100324
BAY	89	24.8	24	24.7	25.4	24.2	24.5	24.3	25	23.7	-0.0443548
BAY	94	34.7	34.2	33.3	33.3	31.9	32	30.9	30.4	29.1	-0.161383
BAY	77-5762	29.9	30	30.9	31.1	31.2	31.4	30.8	31	28.1	-0.0602007
BAY	79-5750	30.2	29.1	28.8	29.2	28.4	28.6	28.6	28.8	27.2	-0.0993377
BAY	81-5761	32.1	32	31.4	31.7	30.2	31.2	31	31.9	30.5	-0.0498442
VEH	64	32.8	32.1	31.2	31.1	30.3	30.4	30.6	30.8	30.4	-0.0731707
VEH	66	29.8	27.6	27.4	27.9	28.5	29.3	29	29.1	28.3	-0.0503356
VEH	68	27.5	26.6	26.1	26.4	26.5	27.4	28.1	28.3	28.1	0.0218182
VEH	70	25.7	24	24.1	24.1	24.1	25	24.9	25.3	24.7	-0.0389105
VEH	71	35.8	32.9	33.1	32.2	31.6	31.5	33.1	33.6	33.2	-0.0726257
VEH	73	31.3	29.8	29.6	29	28.3	28.4	28.6	28.9	28.9	-0.0766773
VEH	74	40.4	36.3	37	36.8	36.4	36.8	36.5	37	36.6	-0.0940594
VEH	77	35.3	33.1	33	33	33.3	32.4	30.9	30.6	30.9	-0.124646
VEH	80-b	32.2	31.4	31	30.9	30.5	32	30	31.2	30.1	-0.0652174
VEH	81	33.2	31	30.5	30.1	29.2	29.1	27.6	27.4	27.5	-0.171687
BAY	65	29	28.9	29.1	29.2	29.6	29.8	30.3	29.5	29.5	0.0172414
BAY	67	33	31.5	31	31.1	30.7	31.6	32.6	32.2	31.9	-0.0333333
BAY	69	30	28.6	28	28.1	28.4	29.8	30.3	29.4	29.2	-0.0266667
BAY	72	32.2	31.2	31	30.8	30.5	31.4	32	32	31.3	-0.0279503
BAY	75	36.1	33.4	33.5	33	32	33.4	34.1	33.4	32	-0.113573
BAY	76-b	35.6	31.6	31.5	31.2	31.3	32.5	32	32.5	31.1	-0.126404
BAY	78-b	27.2	26.4	26.3	25.5	24.8	26	26.2	27.2	27	-0.00735294
BAY	79	41.6	37.9	36.4	36	35.9	37	37.7	37.2	37.3	-0.103365
BAY	83-b	32.6	31.6	29.5	29	28.1	30	30.3	30.7	30.1	-0.0766871

## Sheet: Figure2C-D
Group	tag number	%Fat Baseline	%Lean Baseline	%Fat 8Wks	%Lean 8Wks	%Fat Change (8 wk vs. baseline; %)	%Lean Change (8 wk vs. baseline; %)
VEH	70	18.59	81.41	18.56	81.44	-0.00161377	0.000368505
VEH	66	17.67	82.33	16.13	83.87	-0.0871534	0.0187052
VEH	68	17.82	82.18	18.88	81.12	0.0594837	-0.0128985
VEH	64	17	83	14.97	85.03	-0.119412	0.0244578
VEH	71	18.39	81.61	15.83	84.17	-0.139206	0.0313687
VEH	73	17.08	82.92	17.68	82.32	0.0351288	-0.00723589
VEH	80	22.17	77.83	16.39	83.61	-0.260713	0.0742644
VEH	77	18.81	81.19	15.89	84.11	-0.155237	0.035965
VEH	81	19.36	80.64	14.68	85.32	-0.241736	0.0580357
VEH	74	17.7	82.3	17.58	82.42	-0.00677966	0.00145808
BAY	78	19.22	80.78	20.69	79.31	0.0764828	-0.0181976
BAY	76	19.31	80.69	22.34	77.66	0.156914	-0.0375511
BAY	79	17.97	82.03	17.06	82.94	-0.05064	0.0110935
BAY	83	19.4	80.6	18.1	81.9	-0.0670103	0.016129
BAY	65	22.25	77.75	17.66	82.34	-0.206292	0.0590354
BAY	69	20.06	79.94	20.62	79.38	0.0279163	-0.00700525
BAY	75	15.91	84.09	18.1	81.9	0.137649	-0.0260435
BAY	72	19.19	80.81	18.02	81.98	-0.0609693	0.0144784
BAY	67	23.05	76.95	18.98	81.02	-0.176573	0.0528915

## Sheet: Figure2E-H
Group	mouse tag number	TA1	TA/Body Mass (mg/g)	Quads1	Quad/Body Mass (mg/g)	EDL1	EDL/Body Mass (mg/g)	Soleus1	Soleus/Body Mass (mg/g)
VEH	76-a	28	1.19658	141	6.02564			5	0.213675
VEH	80-a	30	1.23457	167	6.87243	9	0.37037	11	0.452675
VEH	84	27	0.868167	133	4.27653	12	0.385852	9	0.289389
VEH	86	47	1.72794	165	6.06618	8	0.294118	7	0.257353
VEH	88	41	1.40893	153	5.25773	12	0.412371	5	0.171821
VEH	91	26	1.00775	127	4.92248	7	0.271318	3	0.116279
VEH	92	29	1.01399	129	4.51049	9	0.314685	4	0.13986
VEH	93	23	0.804196	107	3.74126	13	0.454545	5	0.174825
BAY	78-a	38	1.27517	117	3.92617	10	0.33557	1	0.033557
BAY	82	50	2.02429	108	4.37247	3	0.121457	9	0.364372
BAY	83-a	34	1.30769	118	4.53846	13	0.5	8	0.307692
BAY	85	22	0.952381	128	5.54113	5	0.21645	5	0.21645
BAY	87	18	0.647482	137	4.92806	7	0.251799	4	0.143885
BAY	89	32	1.35021	132	5.56962	5	0.21097	8	0.337553
BAY	94	26	0.893471	142	4.87973	9	0.309278	6	0.206186
BAY	77-5762	38	1.35231	142	5.05338	6	0.213523	7	0.24911
BAY	79-5750	20	0.735294	142	5.22059	9	0.330882	8	0.294118
BAY	81-5761	29	0.95082	162	5.31148	8	0.262295	7	0.229508
VEH	64	32.1	1.05592	116.3	3.82566	7.4	0.243421	7.3	0.240132
VEH	66	34.8	1.22968	186.1	6.57597	8	0.282686	5.6	0.19788
VEH	68	43.8	1.55872	163	5.80071	8.5	0.302491	7.6	0.270463
VEH	70	26.2	1.06073	165	6.68016	13.6	0.550607	9.5	0.384615
VEH	71	37.3	1.12349	229.7	6.91867	9.2	0.277108	4.7	0.141566
VEH	73	42	1.45329	113.2	3.91696	6.9	0.238754	6.6	0.228374
VEH	74	31.2	0.852459
VEH	77	33.7	1.09061	125.6	4.06472	9.4	0.304207	6.7	0.216828
VEH	80-b	42.4	1.40864	122	4.05316	9.1	0.302326	8.7	0.289037
VEH	81	37.3	1.35636	103.7	3.77091	17.9	0.650909	7.2	0.261818
BAY	65	46.7	1.58305	111.6	3.78305	9.1	0.308475	6.2	0.210169
BAY	67	49.2	1.54232	117.7	3.68966	6.1	0.191223	6.7	0.210031
BAY	69	34	1.16438	110.7	3.7911	7.9	0.270548	5.3	0.181507
BAY	72	34.3	1.09585	137.1	4.38019	7.7	0.246006	5.1	0.162939
BAY	75	33.7	1.05313	122.2	3.81875	6.1	0.190625	6.7	0.209375
BAY	76-b	41.1	1.32154	109.4	3.51768	8.1	0.26045	6.7	0.215434
BAY	78-b	31.3	1.15926	115.5	4.27778	5.5	0.203704	7.1	0.262963
BAY	79	43.8	1.17426	171	4.58445	9.3	0.24933	7.9	0.211796
BAY	83-b	40.4	1.34219	144.5	4.80066	11.3	0.375415	5.7	0.189369

## Sheet: Figure3A-C
Mouse ID	Group	BW-Wk0	GS-Wk0 (g)	GS-Wk0/BW	BW-Wk8	Grip, Wk 8 (g)	Grip / Body Mass (g/g)	Grip Change (8 wk vs. baseline; %)
76-a	VEH	25.2	95.395	3.78552	23.4	71.945	3.07457	-0.24582
80-a	VEH	25.7	89.695	3.49008	24.3	72.07	2.96584	-0.196499
86	VEH	27	90.855	3.365	27.2	78.33	2.87978	-0.137857
91	VEH	29.3	89.63	3.05904	25.8	74.605	2.89167	-0.167634
88	VEH	30.1	88.9	2.95349	29.1	77.3	2.65636	-0.130484
93	VEH	30.6	88.845	2.90343	28.6	74.37	2.60035	-0.162924
92	VEH	31.7	88.61	2.79527	28.6	77.805	2.72045	-0.121939
84	VEH	34.4	97.325	2.82922	31.1	80.13	2.57653	-0.176676
79-5750	BAY	30.2	83.785	2.77434	27.2	87.395	3.21305	0.0430865
87	BAY	30.9	101.02	3.26926	27.8	98.43	3.54065	-0.0256385
78-a	BAY	31.6	92.675	2.93275	29.8	86.77	2.91174	-0.0637173
81-5761	BAY	32.1	93.9589	2.92707	30.5	83.135	2.72574	-0.115198
94	BAY	34.7	91.09	2.62507	29.1	84.635	2.90842	-0.070864
89	BAY	24.8	80.27	3.23669	23.7	79.71	3.36329	-0.00697645
82	BAY	25.3	82.085	3.24447	24.7	83.565	3.3832	0.0180301
85	BAY	26.4	90.48	3.42727	23.1	102.295	4.42835	0.130581
83-a	BAY	27.3	85.205	3.12106	26	87.115	3.35058	0.0224165
77-5762	BAY	29.9	89.2294	2.98426	28.1	95.065	3.3831	0.0653994
64	VEH	32.8	117.262	3.57507	30.4	77.34	2.54408	-0.340453
66	VEH	29.8	96.6183	3.24223	28.3	71.835	2.53834	-0.256508
68	VEH	27.5	107.231	3.89931	28.1	77.6872	2.76467	-0.275516
70	VEH	25.7	102.644	3.99393	24.7	69.2761	2.8047	-0.325083
71	VEH	35.8	101.542	2.83637	33.2	71.6144	2.15706	-0.294732
73	VEH	31.3	105.421	3.36809	28.9	73.1778	2.5321	-0.305853
74	VEH	40.4	106.761	2.6426	36.6	77.8556	2.1272	-0.27075
77	VEH	35.3	101.637	2.87923	30.9	81.305	2.63123	-0.200043
80-b	VEH	32.2	100.468	3.12013	30.1	77.5156	2.57527	-0.228458
81	VEH	33.2	100.733	3.03414	27.5	72.8394	2.64871	-0.276908
65	BAY	29	102.186	3.52366	29.5	80.6233	2.73299	-0.211015
67	BAY	33	101.722	3.08249	31.9	91.4128	2.8656	-0.101349
69	BAY	30	105.752	3.52506	29.2	84.4011	2.89045	-0.201893
72	BAY	32.2	110.807	3.44122	31.3	88.1222	2.81541	-0.204725
75	BAY	36.1	106.319	2.94512	32	90.0083	2.81276	-0.153412
76-b	BAY	35.6	91.8344	2.57962	31.1	87.0456	2.79889	-0.052147
78-b	BAY	27.2	95.1667	3.49877	27	88.1961	3.26652	-0.0732458
79	BAY	41.6	104.623	2.51497	37.3	97.115	2.60362	-0.0717605
83-b	BAY	32.6	101.784	3.12221	30.1	95.8461	3.18426	-0.0583371

## Sheet: Figure3D-F
Group	tag number	Body Mass Wk 0	HT (seconds) Wk0 AVG	HT Wk 0 x BW		Body Mass Wk 4	HT (seconds) Wk4 AVG	HT Wk 4 x BW		Body Mass Wk 8	Hang Time, Wk 8 (seconds)	Hang Time * Body Mass, Wk 8 (seconds*g)	%Change HT 0-4	%Change HTNorm 0-4	Hang Time Change (8 wk vs. baseline; %)	%Change HTNorm 0-8
VEH	76-a	25.2	252.667	6367.2		24.1	319.167	7691.92		23.4	200.25	4685.85	0.263193	0.208053	-0.207454	-0.264064
VEH	80-a	25.7	54	1387.8		25.2	66.5	1675.8		24.3	67.75	1646.33	0.231481	0.207523	0.25463	0.186284
VEH	84	34.4	58.1667	2000.93		33.8	82.3333	2782.87		31.1	53.25	1656.08	0.415473	0.390784	-0.0845272	-0.172349
VEH	86	27	78.6667	2124		27.7	80.3333	2225.23		27.2	58	1577.6	0.0211864	0.0476616	-0.262712	-0.25725
VEH	88	30.1	61.3333	1846.13		30.8	56.5	1740.2		29.1	126	3666.6	-0.0788043	-0.0573812	1.05435	0.986097
VEH	91	29.3	56.8333	1665.22		27.5	64.75	1780.62		25.8	66.75	1722.15	0.139296	0.0693053	0.174487	0.0341897
VEH	92	31.7	100.5	3185.85		30.5	95.1667	2902.58		28.6	54.5	1558.7	-0.053068	-0.088914	-0.457711	-0.510743
VEH	93	30.6	68.3333	2091		31.9	59.6667	1903.37		28.6	61.25	1751.75	-0.126829	-0.0897338	-0.103659	-0.162243
BAY	78-a	31.6	99.3333	3138.93		30.6	79.8333	2442.9		29.8	51.5	1534.7	-0.196309	-0.221742	-0.481544	-0.511076
BAY	82	25.3	118	2985.4		24.8	72.3333	1793.87		24.7	55	1358.5	-0.387006	-0.39912	-0.533898	-0.544952
BAY	83-a	27.3	102	2784.6		26.4	87.25	2303.4		26	67.75	1761.5	-0.144608	-0.172808	-0.335784	-0.367414
BAY	85	26.4	115	3036		25.7	68	1747.6		23.1	41.25	952.875	-0.408696	-0.424374	-0.641304	-0.686141
BAY	87	30.9	86.6667	2678		29.4	77	2263.8		27.8	109	3030.2	-0.111538	-0.154668	0.257692	0.131516
BAY	89	24.8	69.1667	1715.33		24.2	105	2541		23.7	77	1824.9	0.518072	0.481345	0.113253	0.0638749
BAY	94	34.7	60.1667	2087.78		31.9	52.3333	1669.43		29.1	99.25	2888.18	-0.130194	-0.20038	0.649584	0.383369
BAY	77-5762	29.9	167.667	5013.23		31.2	142.5	4446		28.1	147.5	4144.75	-0.150099	-0.113147	-0.120278	-0.173238
BAY	79-50	30.2	150.833	4555.17		28.4	185.75	5275.3		27.2	131.5	3576.8	0.231492	0.158092	-0.128177	-0.214782
BAY	81-5761	32.1	50.3333	1615.7		30.2	52.5	1585.5		30.5	60.25	1837.62	0.0430464	-0.0186916	0.19702	0.137355
VEH	64	32.8	61.4167	2014.47		30.3	33.5	1015.05		30.4	60.5	1839.2	-0.454545	-0.49612	-0.0149254	-0.087004
VEH	66	29.8	55.5	1653.9		28.5	99.5	2835.75		28.3	40.5	1146.15	0.792793	0.714584	-0.27027	-0.307002
VEH	68	27.5	60.5	1663.75		26.5	279	7393.5		28.1	90.3333	2538.37	3.61157	3.44388	0.493113	0.52569
VEH	70	25.7	192.333	4942.97		24.1	180	4338		24.7	111.5	2754.05	-0.0641248	-0.122389	-0.420277	-0.442835
VEH	71	35.8	67.9167	2431.42		31.6	85.5	2701.8		33.2	64.6667	2146.93	0.258896	0.111204	-0.0478528	-0.117003
VEH	73	31.3	49.6667	1554.57		28.3	79	2235.7		28.9	78	2254.2	0.590604	0.43815	0.57047	0.45005
VEH	74	40.4	103.25	4171.3		36.4	65	2366		36.6	61.1667	2238.7	-0.37046	-0.432791	-0.407587	-0.463309
VEH	77	35.3	57	2012.1		33.3	76.5	2547.45		30.9	47.6667	1472.9	0.342105	0.266065	-0.163743	-0.267979
VEH	80-b	32.2	87.25	2809.45		30.5	102	3111		30.1	43.25	1301.83	0.169054	0.107334	-0.504298	-0.536626
VEH	81	33.2	52.1667	1731.93		29.2	37	1080.4		27.5	29.6667	815.833	-0.290735	-0.376188	-0.43131	-0.528946
BAY	65	29	63.9167	1853.58		29.6	46.5	1376.4		29.5	57.6667	1701.17	-0.27249	-0.257438	-0.0977836	-0.0822281
BAY	67	33	87.5	2887.5		30.7	87.5	2686.25		31.9	60	1914	0	-0.069697	-0.314286	-0.337143
BAY	69	30	78.4167	2352.5		28.4	195	5538		29.2	63.6667	1859.07	1.48672	1.35409	-0.188098	-0.209748
BAY	72	32.2	105.417	3394.42		30.5	128	3904		31.3	93.5	2926.55	0.214229	0.150124	-0.113043	-0.137834
BAY	75	36.1	50.25	1814.03		32	86	2752		32	50.6667	1621.33	0.711443	0.517068	0.00829187	-0.106223
BAY	76-b	35.6	32	1139.2		31.3	80	2504		31.1	31	964.1	1.5	1.19803	-0.03125	-0.153704
BAY	78-b	27.2	45.5	1237.6		24.8	70.5	1748.4		27	52.6667	1422	0.549451	0.412734	0.157509	0.148998
BAY	79	41.6	42.25	1757.6		35.9	70	2513		37.3	30.5	1137.65	0.656805	0.429791	-0.278107	-0.352725
BAY	83-b	32.6	86.5	2819.9		28.1	75	2107.5		30.1	87	2618.7	-0.132948	-0.252633	0.00578035	-0.07135

## Sheet: Figure4A-B
Group	ID	Muscle Fiber Area (microns^2)	Feret	FeretX	FeretY	FeretAngle	Minimum Feret Diameter (microns)
VEH	76	1333.13	52.955	1137.87	1067.27	86.044	34.884
VEH	80	1290.3	54.253	1293.19	1075.91	56.463	33.378
VEH	86	1560.03	59.108	1323.86	1085.41	67.654	36.989
VEH	91	1477.67	58.106	1292.38	1039.37	100.98	35.897
VEH	88	924.84	42.138	1318.35	1050.08	94.556	29.926
VEH	93	1363.93	54.387	1183.18	1124.13	60.643	34.666
VEH	92	1406.3	53.563	1340.07	1110.7	76.299	35.42
VEH	84	1565.11	57.169	1293.04	1103.4	75.263	38.042
BAY	79-5750	1245.56	51.178	1262.76	1115.74	81.858	33.762
BAY	87	1535.61	58.245	1377.69	1063.03	56.122	36.83
BAY	78	1570.88	57.917	1231.92	1113.32	67.159	37.494
BAY	81-5761	1559.37	57.534	1339.51	1043.07	66.984	38.443
BAY	94	1289.9	52.217	1312.64	1155.09	97.719	34.562
BAY	89	1445.68	56.295	1457.6	1164.58	66.686	35.548
BAY	82	1581.45	57.306	1253.33	1196.84	80.511	37.911
BAY	85	1055.83	48.18	1170.94	1175.21	71.183	30.386
BAY	83	1018.82	44.883	1302.81	1081.33	101.833	30.605
BAY	77-5762	1225.3	50.765	1393.9	1153.03	83.001	32.601

## Sheet: Figure4D-E
Group	ID	AChR Area (μm2)	Number of AChR Clusters	Average Area of AChR Clusters (μm^2)	Fragmentation Index
VEH	64	175.803	1.66667	117.276	0.333333
VEH	66	260.167	1.71429	153.489	0.309524
VEH	68	337.287	3.33333	114.73	0.666667
VEH	70	188.914	2.5	77.3952	0.583333
VEH	71	269.635	2.66667	107.872	0.611111
VEH	73	175.398	1.83333	99.5057	0.305556
VEH	74	211.953	3	74.4266	0.625
VEH	80	346.111	4.6	112.501	0.675152
VEH	81	214.526	2.75	84.0499	0.604167
BAY	65	324.062	2.33333	221.132	0.341667
BAY	67	264.378	2.4	139.058	0.4
BAY	69	412.201	2.4	187.872	0.5
BAY	72	319.104	2.5	136.695	0.569444
BAY	75	197.201	1.5	127.84	0.25
BAY	76	235.053	1.33333	193.284	0.166667
BAY	83	302.381	2	192.311	0.25
18MO-CTRL	2	180.747	2.66667	71.4344	0.472222
18MO-CTRL	3	282.205	3.75	77.2655	0.7
18MO-CTRL	4	250.631	3.2	86.2519	0.66
18MO-CTRL	5	189.906	2	94.9532	0.5
18MO-CTRL	6	203.807	3.5	57.8446	0.708333
18MO-CTRL	7	255.667	1.66667	165.766	0.333333
18MO-CTRL	8	172.426	3	61.537	0.638889

## Sheet: Figure5A
Group	tag number	Whole Body BMD (g/cm^2) Baseline	Whole Body BMC (g) Baseline	Femur BMD (g/cm^2) Baseline	Femur BMC (g) Baseline	LV BMD (g/cm^2) Baseline	LV BMC (g) Baseline	Whole Body BMD (g/cm^2) 8Wks	Whole Body BMC (g) 8Wks	Femur BMD (g/cm^2) 8Wks	Femur BMC (g) 8Wks	LV BMD (g/cm^2) 8Wks	LV BMC (g) 8Wks	Whole Body BMD Change (8 wk vs. baseline; %)	%Change Whole Body BMC	Femur BMD Change (8 wk vs. baseline; %)	%Change Femur BMC	LV BMD Change (8 wk vs. baseline; %)	%Change LV BMC
VEH	70	0.057	0.368	0.06183	0.01048	0.03673	0.02665	0.045	0.158	0.05906	0.0102	0.04505	0.03037	-0.210526	-0.570652	-0.0448003	-0.0267176	0.226518	0.139587
VEH	66	0.065	0.25	0.0492	0.00856	0.03782	0.02791	0.05	0.337	0.06052	0.01136	0.04455	0.03823	-0.230769	0.348	0.230081	0.327103	0.177948	0.36976
VEH	68	0.048	0.351	0.05937	0.00977	0.04326	0.0339	0.045	0.224	0.06229	0.01141	0.04089	0.03323	-0.0625	-0.361823	0.0491831	0.167861	-0.054785	-0.019764
VEH	64	0.045	0.175	0.0596	0.00939	0.0399	0.03634	0.011	0.046	0.06021	0.01262	0.03307	0.02819	-0.755556	-0.737143	0.0102349	0.343983	-0.171178	-0.224271
VEH	71	0.06	0.476	0.06299	0.01132	0.04257	0.03593	0.061	0.326	0.05683	0.01384	0.03366	0.02535	0.0166667	-0.315126	-0.0977933	0.222615	-0.209302	-0.294461
VEH	73	0.065	0.433	0.06915	0.0127	0.05059	0.0403	0.06	0.282	0.06884	0.01291	0.04217	0.03002	-0.0769231	-0.34873	-0.00448301	0.0165354	-0.166436	-0.255087
VEH	80	0.057	0.421	0.06576	0.01256	0.03782	0.02978	0.048	0.204	0.06245	0.01085	0.04257	0.03119	-0.157895	-0.515439	-0.0503345	-0.136146	0.125595	0.0473472
VEH	77	0.061	0.277	0.06191	0.01146	0.0392	0.02864	0.037	0.19	0.05883	0.01133	0.03287	0.02136	-0.393443	-0.314079	-0.0497496	-0.0113438	-0.16148	-0.25419
VEH	81	0.076	0.363	0.10372	0.01835	0.05297	0.04126	0.06	0.168	0.09279	0.01639	0.05089	0.04217	-0.210526	-0.53719	-0.10538	-0.106812	-0.0392675	0.0220553
VEH	74	0.069	0.309	0.06476	0.01129	0.04534	0.03853	0.07	0.349	0.06245	0.01192	0.04356	0.03818	0.0144928	0.12945	-0.0356702	0.0558016	-0.0392589	-0.00908383
BAY	78	0.047	0.224	0.06714	0.01157	0.03871	0.02802	0.057	0.403	0.06252	0.00999	0.03445	0.02108	0.212766	0.799107	-0.0688114	-0.13656	-0.110049	-0.24768
BAY	76	0.072	0.334	0.08293	0.01426	0.04643	0.03839	0.063	0.465	0.08663	0.01689	0.04019	0.02901	-0.125	0.392216	0.0446159	0.184432	-0.134396	-0.244334
BAY	79	0.067	0.537	0.05498	0.01196	0.04109	0.03647	0.058	0.451	0.05721	0.0108	0.03544	0.02747	-0.134328	-0.160149	0.0405602	-0.09699	-0.137503	-0.246778
BAY	83	0.072	0.509	0.05844	0.00955	0.04663	0.03713	0.055	0.247	0.06045	0.01228	0.03891	0.02508	-0.236111	-0.514735	0.0343943	0.285864	-0.165559	-0.324535
BAY	65	0.063	0.478	0.06491	0.01103	0.04425	0.0352	0.046	0.181	0.06637	0.01324	0.03881	0.02963	-0.269841	-0.621339	0.0224927	0.200363	-0.122938	-0.158239
BAY	69	0.067	0.428	0.07307	0.01224	0.0399	0.02891	0.067	0.468	0.06637	0.01252	0.03762	0.02809	0	0.0934579	-0.0916929	0.0228758	-0.0571429	-0.0283639
BAY	75	0.062	0.317	0.06707	0.01232	0.04851	0.03685	0.06	0.35	0.06691	0.01247	0.04356	0.03264	-0.0322581	0.104101	-0.00238557	0.0121753	-0.102041	-0.114247
BAY	72	0.07	0.287	0.07084	0.01235	0.04425	0.03725	0.035	0.185	0.07138	0.0125	0.04712	0.03919	-0.5	-0.355401	0.00762281	0.0121457	0.0648588	0.0520805
BAY	67	0.07	0.52	0.06976	0.01097	0.0496	0.04012	0.071	0.281	0.05675	0.00985	0.04534	0.03832	0.0142857	-0.459615	-0.186497	-0.102097	-0.0858871	-0.0448654

## Sheet: Figure5B-F
Sample ID	Treatment	Ct. BV (mm^3)	Ct.Th (mm)	Ct. TV (mm^3)	Ipolar (mm^4)	Ct.BV/TV (%)	Site
76-a	VEH	0.407524	0.196472	1.02747	0.482079	0.39663	femur
80-a	VEH	0.427097	0.205754	1.03291	0.481878	0.41349	femur
86	VEH	0.392947	0.189275	1.01085	0.441759	0.388729	femur
91	VEH	0.387787	0.187688	1.01721	0.436362	0.381225	femur
88	VEH	0.421831	0.19993	1.07577	0.505556	0.39212	femur
93	VEH	0.390619	0.186016	1.01598	0.440995	0.384476	femur
92	VEH	0.438498	0.199713	1.06837	0.514606	0.410437	femur
84	VEH	0.210377	0.101072	1.35945	0.30611	0.154752	femur
50	BAY	0.421458	0.203951	1.01447	0.46784	0.415447	femur
61	BAY	0.450224	0.201905	1.15473	0.579361	0.389894	femur
62	BAY	0.397798	0.196248	0.987484	0.431127	0.40284	femur
78-a	BAY	0.483285	0.227402	1.11274	0.575172	0.434318	femur
82	BAY	0.392748	0.194507	0.978233	0.42529	0.401487	femur
83-a	BAY	0.401264	0.196415	1.02465	0.462819	0.391611	femur
85	BAY	0.358358	0.178886	0.911532	0.366338	0.393139	femur
87	BAY	0.45833	0.227195	1.05361	0.520086	0.435009	femur
89	BAY	0.365258	0.17382	1.04087	0.425232	0.350917	femur
94	BAY	0.452162	0.209991	1.13496	0.563958	0.398393	femur
77	VEH	0.366844	0.166681	1.09463	0.46098	0.335131	femur
74	VEH	0.45347	0.206698	1.13254	0.569552	0.4004	femur
73	VEH	0.388908	0.193071	0.988976	0.422385	0.393243	femur
71	VEH	0.393334	0.180621	1.10993	0.49223	0.354379	femur
70	VEH	0.362374	0.178474	0.968111	0.385258	0.374311	femur
68	VEH	0.356766	0.173702	0.976419	0.391234	0.365382	femur
66	VEH	0.408034	0.189904	1.10624	0.50474	0.368848	femur
64	VEH	0.355933	0.163836	1.12793	0.45696	0.315563	femur
81	VEH	0.437403	0.185717	1.10125	0.525022	0.397186	femur
80-b	VEH	0.398871	0.188669	1.08285	0.490103	0.368354	femur
78-b	BAY	0.353718	0.176884	0.946063	0.377927	0.373884	femur
79	BAY	0.444374	0.204969	1.11801	0.544638	0.397468	femur
83-b	BAY	0.402429	0.189897	1.1118	0.497466	0.361962	femur
76-b	BAY	0.627467	0.339177	1.00316	0.58524	0.625492	femur
75	BAY	0.43926	0.200379	1.14466	0.557135	0.383747	femur
72	BAY	0.455804	0.221862	1.05917	0.516741	0.430343	femur
69	BAY	0.423725	0.20745	1.03384	0.477964	0.409856	femur
67	BAY	0.352597	0.179898	0.920568	0.360623	0.383021	femur
65	BAY	0.428644	0.200841	1.06001	0.511154	0.404379	femur

[truncated: 23 more sheets: FigureA-B, Figure6C, Figure 6D, Figure7A-E, Figure7F-I, Figure7J, Figure7K, Figure7L, Figure8-boneRNA, Figure8-muscleRNA, Figure9B, Figure9C, FigureS1A-E, FigureS1F, FigureS2A-E, FigureS2F, FigureS3, FigureS4A-B, FigureS4C-D, FigureS5B …]
